# Supplementary material for: Detection of circulating tumour cell clusters in human glioblastoma
Source: Br J Cancer. 2018 Aug 1;119(4):487–91. doi: 10.1038/s41416-018-0186-7 (PMC6134152; doi:10.1038/s41416-018-0186-7)
Supplement: Supplementary file 7 — Supplementary Table 1 [file 41416_2018_186_MOESM7_ESM.xlsx]

## Sheet: Supplementary Table S1
Supplementary Table 1: Coverage summary.
	Number of reads mapped to exonic regions	Mean coverage	% bases above 1	% bases above 3	% bases above 5	% bases above 10
CTC-cluster#1	4.87513e+07	37.5	18.7	16.4	15.3	13.9
CTC-cluster#2	3.57576e+07	27.51	15.6	13.8	13.1	11.8
CTC-cluster#3	4.23667e+07	32.59	13	11.3	10.6	9.6
CTC-cluster#4	4.65181e+07	35.78	31.4	27.5	25.5	22.4
CTC-cluster#5	2.22539e+07	17.12	6.4	4.3	3.8	3.2
WBC control#1	4.90807e+07	37.75	18.7	16.1	15.1	13.6
WBC control#2	4.22132e+07	32.47	20.9	18.1	16.8	14.9
Primary tumor	9.70855e+07	74.65	97.5	97.1	96.6	95.1
Average	4.80034e+07	36.9213	27.775	25.575	24.6	23.0625
Median	4.44424e+07	34.185	18.7	16.25	15.2	13.75
Average single-cell	4.09916e+07	31.5314	17.8143	15.3571	14.3143	12.7714
Median single-cell	4.23667e+07	32.59	18.7	16.1	15.1	13.6
